# Supplementary material for: Little disease but lots of bites: social, urbanistic, and entomological risk factors of human exposure to Aedes aegypti in South Texas, U.S
Source: PLoS Negl Trop Dis. 2024 Oct 21;18(10):e0011953. doi: 10.1371/journal.pntd.0011953 (PMC11527178; doi:10.1371/journal.pntd.0011953)
Supplement: S1 Data — (XLSX) [file pntd.0011953.s003.xlsx]

## Sheet: Table A 
Codes
Community	Comm_code	Comm_ID	City
Balli	BAL	1	Donna
Chapa	CHA	2	Mercedes
Indian Hills East	IHE	3	Mercedes
Indian Hills West	IHW	4	Mercedes
Mesquite	MES	5	Mercedes
La Pinata	PIN	6	Donna
Progresso	PRO	7	Progresso
South Donna	SDO	8	Donna
Housing data codes
Veg	Vegetation
RB	Rain Barrel
PO	Pool
BP	Baby Pool
PP	Plant Pots
TI	Tires
TR	Trash
WH	Wheelbarrow
FR	Structure with Flat Roof
GU	Gutters
RE	Roof Eaves
LD	Low Depression areas in lawn
AC	Air Conditioning
WB	Animal Water Bowls
TO	Tiolet
BU	Bucket
OT	Other
In	Internal
Ex	External
Plant codes
FL	Flowering plants
FR	Fruiting plants
TR	Tree
TB	Thick brush
SS	small shrub
Debris Code
NO	None
RO	Rocks
BR	Bricks
TR	Trash
OM	Organic material
LU	Lumber
FW	Firewood
LM	Lawnmowers
TI	Tires
FU	Furniture
CA	Car

## Sheet: Table B 
Comm_code	KAPS_ID	BG_ID	TempMax	TempMin	PrecipCum	Intervention	Area	Dirt	VegetationLevel	DebrisNo	VegLength	ShadeCover	Orderliness	HouseType	RoofMaterial	WallMaterial	TotalRooms	ContainersNoWater	ContainersWater	ConatinersLarvae	ConatinersPupae	ContainersTotal	Windows	OpenWindows	WindowCasement	WindowSash	WindowSideSliding	WindowOther	SinglePane	DoublePane	GlassNoHoles	GlassHoles	ScreensTotal	ScreenOpenable	Screensnohole	ScreensHoles	ScreenBadSeal	ACUnits	ACBadSeal	ACGoodSeal	Doors	DoorCasment	DoorSideSliding	GlassInDoor	DoorGlassHole	DoorExScreen	DoorScreenHoles
BAL	BAL12	BAL13	92.1429	65.5	0.09	yes	651.013	60	51-75%	0	< 5cm	Little shade	Orderly	Mobile	Timber shingles	Timber frame	4	2	0	0	0	2	13	13	0	13	0	0	13	0	0	0	13	13	0	0	0	0	0	0	2	2	0	1	0	0	0
BAL	BAL17	BAL17	92.1429	65.5	0.09	yes	511.168	75	51-75%	6	< 5cm	Much shade	Disorderly			Cement block	5	22	0	1	0	23	10	8	2	6	2	0	10	0	10	0	9	9	9	1	2	0	0	0	2	2	0	0	0	1	1
BAL	BAL34	BAL34	85	58.7857	0.65	yes	631.8	60	51-75%	7	< 5cm	Much shade	Disorderly	Mobile	Zinc	Timber frame	5	16	0	0	0	16	10	5	0	5	1	3	10	0	10	0	6	5	9	1	1	3	1	2	1	0	1	1	0	0	0
BAL	BAL9	BAL9	92.1429	65.5	0.09	yes	642.199	30	> 75%	2	< 5cm	Much shade	Orderly	Mobile	Timber shingles	Timber frame	3	5	0	0	0	5	9	9	9	0	0	0	9	0	9	0	5	1	8	1	1	4	0	9	2	2	0	1	0	2	0
CHA	CHA13	CHA13	84.9286	59.2857	0.65	no	673.32	80	51-75%	4	< 5cm	Much shade	Orderly	Mobile	Zinc	Timber frame	5	8	0	2	0	10	9	9	0	9	0	0	9	0	8	1	0	0	0	0	0	4	3	1	3	3	0	0	1	2	0
CHA	CHA16	CHA16	86.9286	60.7857	0.65	no	774.844	60	< 25%	4	< 5cm	Much shade	Average	Manufactured	Timber shingles	Timber frame	4	2	0	0	0	2	9	8	8	0	0	1	10	0	9	0	4	4	4	0	1	4	2	2	2	1	1	2	0	2	0
CHA	CHA26	CHA6	86.9286	60.7857	0.65	no	680.302	30	51-75%	3	> 5cm	Much shade	Average	Custom	Timber shingles	Timber frame	4	4	0	2	0	6	10	9	9	0	1	0	10	0	10	0	9	1	8	2	0	2	0	2	2	1	1	1	0	0	0
CHA	CHA29	CHA29	88.9286	63.2143	0.65	no	1256.04	70	51-75%	2	> 5cm	Much shade	Disorderly	Custom	Zinc	Timber frame	3	7	0	0	0	7	13	13	13	0	0	0	7	6	13	0	7	0	5	2	0	2	0	2	3	3	0	2	1	1	1
CHA	CHA3	CHA3	84.9286	59.2857	0.65	no	689.554	30	51-75%	0	< 5cm	No shade	Orderly	Mobile	Timber shingles	Brick	4	0	0	0	0	0	6	6	0	6	0	0	6	0	6	0	6	6	6	0	0	0	0	0	1	0	2	1	0	0	0
CHA	CHA7	CHA5	88.9286	63.2143	0.65	no	720.159	60	25-50%	2	< 5cm	Little shade	Average	Mobile	Zinc	Other	4	2	0	0	0	2	9	9	9	0	0	0	9	0	9	0	9	0	9	0	6	0	0	0	2	2	0	0	0	0	0
IHE	IHE20	IHE21	86.3571	59.7857	0.65	yes	545.219	30	25-50%	3	> 5cm	Little shade	Disorderly	Manufactured	Timber shingles	Timber frame	3	4	0	0	0	4	5	5	5	0	0	0	5	0	5	0	0	0	0	0	0	3	3	0	2	2	0	1	1	0	0
IHE	IHE32	IHE32	90.3571	64.4286	0.69	yes	549.896	80	< 25%	1	< 5cm	Little shade	Average	Custom	Timber shingles	Timber frame	3		0	0	0	0	7	7	0	7	0	0	7	0	6	1	2	2	1	1	1	2	1	1	2	2	0	0	0	0	0
IHE	IHE40	IHE68	92.4286	65.8571	0.04	yes	776.218	70	25-50%	4	< 5cm	No shade	Average	Manufactured	Timber shingles	Timber frame		0	0	0	0	0	6	6	5	0	1	0	6	0	6	0	3	0	3	0	0	4	1	3	1	1	0	0	0	1	0
IHE	IHE48	IHE48	85	58.7857	0.65	yes	602.93	70	< 25%	5	< 5cm	Little shade	Disorderly	Mobile	Timber shingles	Timber frame	5	10	0	0	0	10	9	7	0	9	0	0	9	0	9	0	7	7	4	3	0	2	0	2	2	2	0	0	0	1	2
IHE	IHE51	IHE51	90.3571	64.4286	0.69	yes	624.23	70	< 25%	3	< 5cm	Little shade	Disorderly	Manufactured	Timber shingles	Timber frame	2	7	0	6	0	13	5	5	5	0	0	0	5	0	5	0	0	0	0	0	0	0	0	0	3	3	0	0	0	1	0
IHE	IHE56	IHE57	92.4286	65.8571	0.04	yes	765.209	60	< 25%	4	< 5cm	Much shade	Average	Manufactured	Timber shingles	Timber frame	4	2	0	0	0	2	8	8	8	0	0	0	8	0	8	0	7	7	6	1	0	2	0	2	2	2	0	2	0	2	0
IHE	IHE59	IHE88	92.4286	65.8571	0.04	yes	1446.52	60	51-75%	2	> 5cm	Little shade	Disorderly	Custom	Timber shingles	Timber frame	5	21	0	0	0	21	8	7	8	0	0	0	0	8	8	0	1	1	1	0	0	0	0	0	3	2	1	0	0	0	0
IHE	IHE6	IHE107	92.4286	65.8571	0.04	yes	539.836	80	51-75%	3	> 5cm	No shade	Average	Custom	Zinc	Cement block	4	2	0	0	0	2	8	6	8	0	0	0	2	6	8	0	6	6	6	0	0	2	1	1	2	2	0	2	2	0	0
IHE	IHE63	IHE75	85	58.7857	0.65	yes	784.135	70	< 25%	3	< 5cm	Little shade	Disorderly	Manufactured	Timber shingles	Cement block		7	0	0	0	7	8	8	0	8	0	0	8	0	8	0	4	0	8	0	0	2	1	1	2	2	0	0	0	1	1
IHE	IHE85	IHE85	86.3571	59.7857	0.65	yes	547.478	30	< 25%	3	> 5cm	Little shade	Disorderly	Manufactured	Timber shingles	Timber frame	5	1	0	0	0	1	6	6	6	0	0	0	6	0	6	0	4	0	3	1	1	2	0	2	2	2	0	0	0	1	0
IHW	IHW1	IHW1	84.9286	59.2857	0.65	no	456.905	60	51-75%	6	> 5cm	Much shade	Disorderly	Mobile	Timber shingles	Brick	4	27	0	3	0	30	6	5	0	1	5	0	5	0	4	2	0	0	0	0	0	1	1	0	2	2	0	0	0	0	0
IHW	IHW20	IHW20	88.9286	63.2143	0.65	no	696.248	60	51-75%	1	> 5cm	Much shade	Disorderly	Custom	Timber shingles	Brick	5	12	4	4	4	24	8	6	0	0	8	0	6	0	6	0	6	6	5	1	6	2	2	0	2	1	1	1	0	1	0
IHW	IHW43	IHW43	92.1429	65.2857	0.04	no	368.692	50	< 25%	2	< 5cm	Little shade	Disorderly	Manufactured	Timber shingles	Cement block	8	7	0	0	0	7	15	14	1	13	0	0	15	0	15	0	14	0	10	4	0	0	0	0	6	1	3	0	0	0	0
IHW	IHW78	IHW78	86.9286	60.7857	0.65	no	524.033	60	25-50%	2	< 5cm	Little shade	Average	Custom	Timber shingles	Brick	5	0	0	0	0	0	9	7	8	0	0	1	9	0	6	0	4	4	2	2	1	3	3	0	4	4	0	1	0	3	1
IHW	IHW83	IHW83	84.9286	59.2857	0.65	no	379.652	60	< 25%	4	< 5cm	Much shade	Disorderly	Mobile	Other	Brick	5	4	0	0	0	4	9	9	0	2	5	2	9	0	9	0	2	2	2	0	0	2	0	2	2	1	0	1	2	2	0
IHW	IHW90	IHW90	92.4286	65.8571	0.04	no	427.35	30	51-75%	1	< 5cm	Much shade	Orderly	Manufactured	Zinc	Brick	5	2	0	0	0	2	6	6	0	3	3	0	6	0	6	0	3	3	3	0	0	0	0	0	2	2	0	0	0	0	0
MES	MES11	MES11	86.9286	60.7857	0.65	yes	665.53	70	25-50%	4	> 5cm	Little shade	Disorderly	Mobile	Zinc	Timber frame	4	13	0	2	0	15	9	5	8	0	1	0	9	0	6	3	2	1	2	0	1	3	0	3	2	2	0	1	1	2	2
MES	MES18	MES18	92.1429	65.5	0.09	yes	633.616	40	< 25%	2	< 5cm	Much shade	Average	Manufactured	Timber shingles	Timber frame	5	7	0	0	0	7	13	11	13	0	0	0	13	0	13	0	10	10	5	7	8				3	3	0	0	0	2	1
MES	MES22	MES22	84.9286	59.2857	0.65	yes	676.983	20	25-50%	6	< 5cm	Little shade	Disorderly	Mobile	Timber shingles	Timber frame	4	19	0	0	0	19	11	10	0	9	1	1	11	0	11	0	2	2	2	0	2	1	0	1	2	2	0	1	0	0	0
MES	MES28	MES28	92.1429	65.5	0.09	yes	654.121	70	< 25%	3	< 5cm	Little shade	Disorderly	Manufactured	Timber shingles	Timber frame	4	13	0	0	0	13	12	9	12	0	0	0	12	0	9	3	4	1	6	6	7	4	4	0	4	4	0	0	0	4	3
MES	MES33	MES33	86.3571	59.7857	0.65	yes	1521.3	60	51-75%	2	< 5cm	Much shade	Orderly	Custom	Timber shingles	Brick	5	31	0	0	0	31	13	12	0	12	1	0	13	0	13	0	7	0	7	0	2	0	0	0	2	2	0	2	0	0	0
MES	MES38	MES37	85.7143	58.7143	0.65	yes	719.531	60	51-75%	1	< 5cm	No shade	Orderly	Manufactured	Zinc	Cement block	5	0	0	0	0	0	10	10	0	10	0	0	10	0	10	0	7	0	4	3	2	3	1	2	2	2	0	0	0	2	0
MES	MES6	MES6	86.9286	60.7857	0.65	yes	637.989	60	< 25%	5	> 5cm	Little shade	Disorderly	Custom	Timber shingles	Brick	4	10	0	3	0	13	11	6	11	0	0	0	11	0	8	3	6	6	6	0	3	4	0	4	3	3	0	2	0	2	1
PIN	PIN101	PIN100	85	58.7857	0.65	no	462.401	60	25-50%	1	> 5cm	Little shade	Average	Custom	Timber shingles	Timber frame	4	3	0	2	0	5	7	3	7	0	0	0	6	0	6	0	0	0	0	0	0	4	4	0	1	1	0	1	0	0	0
PIN	PIN107	PIN21	85.7143	58.7143	0.65	no	373.451	70	51-75%	1	> 5cm	No shade	Orderly	Custom	Timber shingles	Timber frame	1	0	0	0	0	0	1	0	1	0	0	0	1	0	1	0	0	0	0	0	0	1	1	0	1	1	0	0	0	0	0
PIN	PIN11	PIN11	85.7143	58.7143	0.65	no	458.568	80	25-50%	4	> 5cm	Little shade	Disorderly	Manufactured	Timber shingles	Timber frame	4		0		0	0	7	7	5	0	0	2	4	0	1	3	3	1	1	0	0	0	0	0	2	2	0	1	2	0	0
PIN	PIN27	PIN28	92.4286	65.8571	0.04	no	480.812	60	25-50%	4	> 5cm	Little shade	Disorderly	Custom	Timber shingles	Timber frame	5		0	0	0	0	4	3	4	0	0	0	4	0	4	0	0	0	0	0	0	3	2	1	2	2	0	0	0	0	0
PIN	PIN32	PIN32	88.9286	63.2143	0.65	no	909.172	80	51-75%	2	> 5cm	Little shade	Average	Custom	Zinc	Other	4	0	0	0	0	0	11	11	11	0	0	0	11	0	10	1	7	1	6	1	1	4	2	2	2	2	0	2	0	0	0
PIN	PIN36	PIN16	92.1429	65.2857	0.04	no	423.786	60	25-50%	2	> 5cm	Little shade	Average	Custom	Timber shingles	Cement block	4		0	0	0	0	8	7	8	0	0	0	7	0	7	0	0	0	0	0	0	6	0	6	2	2	0	0	0	0	0
PIN	PIN50	PIN50	85	58.7857	0.65	no	625.816	70	25-50%	4	> 5cm	Little shade	Disorderly	Custom	Timber shingles	Timber frame	4	13	0	4	0	17	7	4	6	0	1	0	5	2	7	0	4	4	4	0	1	2	0	2	1	1	0	1	0	0	0
PIN	PIN58	PIN57	90.3571	64.4286	0.69	no	476.67	85	< 25%	3	< 5cm	Little shade	Disorderly	Manufactured	Timber shingles	Timber frame	3	17	0	2	0	19	6	6	6	0	0	0	6	0	5	1	1	0	0	1	1	3	3	0	2	2	0	0	0	1	2
PIN	PIN61	PIN61	90.3571	64.4286	0.69	no	479.708	60	< 25%	1	< 5cm	Little shade	Orderly	Manufactured	Timber shingles	Timber frame	4	1	0	1	0	2	10	10	10	0	0	0	10	0	10	0	10	0	10	0	0	0	0	0	3	3	0	0	0	0	0
PIN	PIN72	PIN72	84.9286	59.2857	0.65	no	609.61	80	< 25%	5	< 5cm	Little shade	Disorderly	Mobile	Timber shingles	Timber frame	5	40	0	0	0	40	8	8	0	8	0	0	8	0	8	0	0	0	0	0	0	6	6	0	2	2	0	0	0	0	0
PIN	PIN80	PIN80	85.7143	58.7143	0.65	no	639.041	80	> 75%	6	> 5cm	Much shade	Disorderly	Mobile	Zinc	Other	1	1	0	0	0	1	9	2	0	7	2	0	9	0	9	0	0	0	0	0	0	0	0	0	1	1	0	0	0	1	0
PIN	PIN86	PIN86	88.9286	63.2143	0.65	no	936.996	60	< 25%	2	> 5cm	Much shade	Disorderly	Custom	Other	Cement block	5	7	0	0	0	7	8	8	8	0	0	0	8	0	7	1	1	1	1	0	0	2	0	2	2	2	0	1	0	2	0
PIN	PIN92	PIN92	85	58.7857	0.65	no	450.158	60	> 75%	2	> 5cm	Little shade	Average	Custom	Timber shingles	Timber frame	4	6	0	2	0	8	9	6	9	0	0	0	9	0	9	0	1	1	1	0	0	3	2	1	2	2	0	2	0	1	1
PRO	PRO14	PRO14	92.4286	65.8571	0.04	no	1325.53	80	> 75%	2	< 5cm	Little shade	Average	Mobile	Timber shingles	Other	4	0	0	0	0	0	7	7	0	7	0	0	7	0	7	0	5	5	5	0	0	7	7	0	2	2	0	0	0	0	0
PRO	PRO2	PRO80	84.9286	59.2857	0.65	no	682.889	60	25-50%	5	< 5cm	Much shade	Average	Mobile	Timber shingles	Timber frame	5	6	0	0	0	6	6	6	0	6	0	0	6	0	6	0	0	0	0	0	0	5	0	5	2	2	0	0	0	0	2
PRO	PRO24	PRO24	92.1429	65.5	0.09	no	639.697	85	> 75%	1	< 5cm	Little shade	Orderly	Manufactured	Timber shingles	Timber frame	3	1	0	0	0	1	6	6	6	0	0	0	6	0	6	0	6	0	4	2	2	2	2	0	2	2	0	0	0	2	0
PRO	PRO33	PRO33	92.4286	65.8571	0.04	no	646.49	70	> 75%	3	< 5cm	Little shade	Average	Mobile	Timber shingles	Timber frame	4	0	0	0	0	0	8	5	0	0	8	0	8	0	8	0	3	3	3	0	0	4	0	4	1	1	0	1	0	0	0
PRO	PRO40	PRO40	92.4286	65.8571	0.04	no	809.035	60	> 75%	2	> 5cm	No shade	Average	Custom	Timber shingles	Timber frame	4	1	0	0	0	1	7	7	6	0	1	0	0	6	7	0	1	1	1	0	0	0	0	0	2	2	0	1	1	0	0
PRO	PRO5	PRO5	84.7857	59.9286	0.68	no	652.776	80	51-75%	3	> 5cm	Little shade	Average	Custom	Timber shingles	Timber frame	5	21	0	0	0	21	8	8	8	0	0	0	7	1	8	0	0	0	0	0	0	4	0	4	2	2	0	1	0	0	0
PRO	PRO57	PRO57	92.4286	65.8571	0.04	no	726.947	60	< 25%	1	< 5cm	Much shade	Average	Mobile	Timber shingles	Timber frame	4	1	0	0	0	1	6	6	0	6	0	0	6	0	6	0	0	0	0	0	0	0	0	0	2	2	0	0	0	1	0
PRO	PRO72	PRO71	84.7857	59.9286	0.68	no	691.246	80	51-75%	1	> 5cm	Little shade	Orderly	Custom	Timber shingles	Timber frame	5	1	1	1	1	4	8	4	8	0	0	0	8	9	5	3	0	0	0	0	0	4	2	2	2	2	0	1	1	0	0
PRO	PRO76	PRO76	86.3571	59.7857	0.65	no	710.062	70	< 25%	3	< 5cm	Little shade	Disorderly	Manufactured	Timber shingles	Timber frame	3	0	0	0	0	0	7	6	7	0	0	0	7	0	6	1	3	0	2	1	1	2	2	0	3	3	0	0	0	1	1
PRO	PRO83	PRO83	92.4286	65.8571	0.04	no	772.388	70	> 75%	2	> 5cm	No shade	Average	Custom	Timber shingles	Timber frame	2	0	0	0	0	0	3	3	0	0	3	0	0	3	3	0	1	1	0	1	1	1	0	1	1	1	0	0	0	0	0
SDO	SDO16	SDO15	85	58.7857	0.65	yes	691.374	65	< 25%	0	> 5cm	Little shade	Orderly	Custom	Timber shingles	Cement block	4	12	0	1	0	13	9	7	9	0	0	0	9	0	6	3	5	5	4	1	1	0	0	0	3	3	0	2	1	1	0
SDO	SDO22	SDO23	86.9286	60.7857	0.65	yes	651.193	60	25-50%	3	> 5cm	Much shade	Average	Custom	Timber shingles	Timber frame	3	14	0	3	0	17	7	5	6	0	1	0	6	1	6	1	0	0	0	0	0	1	1	0	3	3	0	3	0	0	0
SDO	SDO28	SDO28	84.9286	59.2857	0.65	yes	615.043	70	51-75%	6	< 5cm	Much shade	Orderly	Mobile	Timber shingles	Timber frame	3	8	0	3	0	11	9	9	0	7	1	0	8	1	7	2	6	3	3	3	3	2	2	0	1	1	0	0	0	1	0
SDO	SDO34	SDO34	86.9286	60.7857	0.65	yes	651.19	80	51-75%	2	> 5cm	Much shade	Average	Custom	Timber shingles	Cement block	4	4	0	1	0	5	8	7	6	0	1	1	7	1	8	0	1	1	1	0	1	0	0	0	1	1	0	1	0	0	0
SDO	SDO36	SDO36	85	58.7857	0.65	yes	643.275	70	51-75%	3	< 5cm	Little shade	Average	Custom	Other	Cement block	4	2	0	0	0	2	11	8	0	9	2	0	11	0	11	0	3	3	3	0	1	4	0	4	2	2	0	0	0	0	0
SDO	SDO52	SDO52	86.9286	60.7857	0.65	yes	664.823	60	51-75%	4	< 5cm	Little shade	Average	Custom	Other	Cement block	8	5	0	0	0	5	10	10	7	0	3	0	7	3	8	2	10	10	9	1	3	0	0	0	3	3	0	1	1	1	0
SDO	SDO56	SDO56	90.3571	64.4286	0.69	yes	680.872	60	25-50%	1	< 5cm	Much shade	Average	Mobile	Other	Other			0	0	0	0	8	2	0	8	0	0	8	0	8	0	1	0	1	0	1	2	0	2	2	0	2	2	0	0	0
SDO	SDO83	SDO83	86.9286	60.7857	0.65	yes	1288.01	40	< 25%	2	< 5cm	Much shade	Average	Custom	Timber shingles	Cement block		1	0	0	0	1	2	2	2	0	0	0	2	0	2	0	2	2	2	0	0	1	0	1	1	1	0	0	0	0	0

## Sheet: Table C 
Comm_code	KAPS_ID	BG_ID	WaterStorage	ACType	OpenWindows	OpenDoors	HouseStatus	Over18	Below5	5to18	Dogs	Cats	Chickens	OtherAnimals	StrayDogs	Income	SchoolCompleted
BAL	BAL12	BAL13	No	Central	Sometimes	Never	Owned	1	0	0	0	0	0	0	6	< $25,000	Elementary & Middle
BAL	BAL17	BAL17	Yes		Always	Rarely	Owned	4	0	0	1	13	0	0	4	> $25,000	Elementary & Middle
BAL	BAL34	BAL34	Yes	Window	Rarely	Rarely	Owned	3	0	1	6	0	0	0	2	> $25,000	Graduated high school
BAL	BAL9	BAL9	No	Window	Never	Sometimes	Owned	2	0	0	0	0	0	0	3	< $25,000	Elementary & Middle
CHA	CHA13	CHA13	Yes	Window	Never	Most of the time	Rented	2	0	4	4	8	6	0		< $25,000	Elementary & Middle
CHA	CHA16	CHA16	No	Window	Most of the time	Never	Owned	4	0	0	3	0	25	0	4	> $25,000	Elementary & Middle
CHA	CHA26	CHA6	No	Window	Never	Most of the time	Owned	2	0	0	0	2	0	0	15	< $25,000	Elementary & Middle
CHA	CHA29	CHA29	No	Window	Rarely	Rarely	Owned	2	0	1	2	4	0	0	2	< $25,000	Some college
CHA	CHA3	CHA3	No	Central	Never	Never	Owned	2	0	4						> $25,000	Some college
CHA	CHA7	CHA5	No	Central	Never	Never	Owned	3	0	1	5	2	0	0	6	< $25,000	Elementary & Middle
IHE	IHE20	IHE21	No	Window	Rarely	Sometimes	Owned	2	0	6	3	0	0	0	5	> $25,000	Elementary & Middle
IHE	IHE32	IHE32	No	Minisplit	Never	Sometimes	Owned	4	2	1	0	0	0	0	6	> $25,000	Some college
IHE	IHE40	IHE68	No	None	Sometimes	Rarely	Owned	2	1	3	4	0	0	0	2	< $25,000	Elementary & Middle
IHE	IHE48	IHE48	Yes	Window	Sometimes	Most of the time	Owned	3	0	2	0	0	0	0	6	< $25,000	Some high school
IHE	IHE51	IHE51	No	Window	Never	Rarely	Owned	3	1	0	3	0	0	0	8	< $25,000	Elementary & Middle
IHE	IHE56	IHE57	Yes	Window	Rarely	Rarely	Owned	4	0	0	2	0	0	0	6	> $25,000	Graduated high school
IHE	IHE59	IHE88	No	Central	Never	Never	Owned	5	0	4	0	0	0	0	4	< $25,000	Elementary & Middle
IHE	IHE63	IHE75	No	Window	Sometimes	Never	Owned	2	2	3	1	0	0	0	8	< $25,000	Elementary & Middle
IHE	IHE6	IHE107	No	Window	Sometimes	Always	Owned	3	0	0	2	0	12	0	10	< $25,000	Elementary & Middle
IHE	IHE85	IHE85	No	None	Always	Always	Owned	2	0	4	0	0	0	0	10	< $25,000	Elementary & Middle
IHW	IHW1	IHW1	No	Window	Always	Always	Owned	3	0	2	0	1	0	0	2	< $25,000	Elementary & Middle
IHW	IHW20	IHW20	No	None	Never	Never	Owned	2	0	6	0	6	3	0	3	< $25,000	Some college
IHW	IHW43	IHW43	Yes	Central	Never	Never	Owned	4	1	0	0	0	0	0	2	< $25,000	Elementary & Middle
IHW	IHW78	IHW78	Yes	Central	Never	Never	Rented	3	1	1	6	0	0	0	5	> $25,000	Some college
IHW	IHW83	IHW83	No	Minisplit	Rarely	Sometimes	Owned	4	0	2	1	0	0	0	3	< $25,000	Graduated high school
IHW	IHW90	IHW90	No	Central	Most of the time	Never	Owned	4	0	4	1	0	0	0	6	< $25,000	None
MES	MES11	MES11		Central	Rarely	Never	Owned	2	0	0	0	0	0	0	2	< $25,000	Elementary & Middle
MES	MES18	MES18	No	Window	Rarely	Sometimes	Owned	1	0	0	0	2	0	0	2	< $25,000	Elementary & Middle
MES	MES22	MES22	No	Central	Never	Sometimes	Owned	2	0	1	1	0	0	0	0	< $25,000	Elementary & Middle
MES	MES28	MES28	No	Window	Sometimes	Rarely	Owned	3	0	7	1	4	0	0	3	< $25,000	Elementary & Middle
MES	MES33	MES33	No	Window	Most of the time	Always	Owned	3	0	0	0	0	0	0	2	> $25,000	Elementary & Middle
MES	MES38	MES37	No	Window	Never	Never	Rented	3	0	0	8	0	0	0	6	< $25,000	Graduated high school
MES	MES6	MES6	No	Central	Never	Never	Owned	4	1	0	5	0	0	0	4	> $25,000	Some high school
PIN	PIN101	PIN100	No	Window	Never	Rarely	Owned	4	0	0	0	0	0	0	20	< $25,000	Elementary & Middle
PIN	PIN107	PIN21	No	Window	Most of the time	Rarely	Owned	4	5	0	0	1	0	0	1	< $25,000	Elementary & Middle
PIN	PIN11	PIN11	No	Window	Never	Sometimes	Owned	1	0	0	0	0	0	0	10	< $25,000	Graduated high school
PIN	PIN27	PIN28	No	Window	Always	Sometimes	Owned	2	1	4	0	1	0	0	5	< $25,000	Elementary & Middle
PIN	PIN32	PIN32	No	Window	Never	Never	Owned	4	1	0	0	2	0	0	12	< $25,000	Elementary & Middle
PIN	PIN36	PIN16	No	Window	Never	Never	Owned	1	0	0	5	0	0	0	50	< $25,000	Elementary & Middle
PIN	PIN50	PIN50	No	Window	Never	Rarely	Rented	2	2	0	0	0	0	0	10	< $25,000	Graduated high school
PIN	PIN58	PIN57	No	Minisplit	Sometimes	Never	Owned	3	0	2	7	1	0	1	5	< $25,000	Elementary & Middle
PIN	PIN61	PIN61	No	Window	Never	Never	Rented	3	1	3	0	0	0	0	6	< $25,000	Elementary & Middle
PIN	PIN72	PIN72	No	Window	Never	Never	Owned	2	1	3	1	0	0	0	9	> $25,000	Graduated high school
PIN	PIN80	PIN80	No	Window	Most of the time	Most of the time	Owned	2	1	2	1	0	0	0	10	< $25,000	Elementary & Middle
PIN	PIN86	PIN86	No	Window	Rarely	Most of the time	Owned	2	0	0	2	1	0	0	10	< $25,000	Graduated high school
PIN	PIN92	PIN92	No	Window	Rarely	Sometimes	Owned	2	0	4	2	5	9	0	24	> $25,000	Elementary & Middle
PRO	PRO14	PRO14	No	Window	Rarely	Rarely	Owned	3	1	1	0	0	0	0	9	> $25,000	Bachelor's degree
PRO	PRO2	PRO80	No	Central	Never	Never	Owned	5	0	0	0	0	0	0	3	> $25,000	Elementary & Middle
PRO	PRO24	PRO24	Yes	Window	Never	Rarely	Rented	3	0	2	1	2	0	6	5	< $25,000	Bachelor's degree
PRO	PRO33	PRO33	No	Window	Sometimes	Sometimes	Owned	2	0	3	1	0	0	0	4	< $25,000	Elementary & Middle
PRO	PRO40	PRO40	No	Window	Never	Never	Owned	2	0	2	0	0	0	0	2	> $25,000	Associate's degree
PRO	PRO57	PRO57	No	Central	Sometimes	Sometimes	Rented	2	2	0	0	0	0	0	4	> $25,000	Associate's degree
PRO	PRO5	PRO5	No	Central	Rarely	Most of the time	Owned	3	0	3		0			3	< $25,000	Some college
PRO	PRO72	PRO71	No	Minisplit	Never	Never	Owned	4	3	3	3	0	0	0	8	> $25,000	Graduated high school
PRO	PRO76	PRO76	No	Window	Always	Always	Rented	5	0	1	0	0	0	0	10	< $25,000	Elementary & Middle
PRO	PRO83	PRO83	No	Window	Never	Always	Owned	3	0	1						< $25,000	Elementary & Middle
SDO	SDO16	SDO15	No	Window	Sometimes	Sometimes	Owned	3	0	0	0	0	0	0	5	< $25,000	Elementary & Middle
SDO	SDO22	SDO23	Yes	Central	Never	Sometimes	Owned	2	0	0	0	0	0	0	7	< $25,000	Elementary & Middle
SDO	SDO28	SDO28	No	Window	Never	Sometimes	Rented	2	0	0	2	0	0	0	5	> $25,000	Graduated high school
SDO	SDO34	SDO34	No	Window	Never	Never	Owned	3	0	1	1	2	0	0	10	< $25,000	Elementary & Middle
SDO	SDO36	SDO36	No	Central	Never	Never	Owned	2	0	0	2	0	0	0	8	> $25,000	Graduated high school
SDO	SDO52	SDO52	No	Window	Never	Rarely	Rented	4	0	4	2	0	0	0	7	< $25,000	Elementary & Middle
SDO	SDO56	SDO56	No	Minisplit	Never	Never	Owned	3	0	3	1	0	10	0	0	> $25,000	None
SDO	SDO83	SDO83	No	Minisplit	Never	Never	Owned	2	0	0	0	0	0	0	1	< $25,000	None

## Sheet: Table D
KAPS_ID	Person_ID	Dem	Sex	Age	Comm_ID	TimeOutsideTotal	DistanceLongest	DistanceAverage	gSG-6-P1	N34kDa
BAL12	1	A	F	80	BAL	0.75	380	190	0.22731	0.117259
BAL17	2	A	F	57	BAL	12.5	0.5	0.166667	0.139334	0.119874
BAL34	3	A	F	57	BAL	3.5	5	1.66667	0.135054	0.088925
BAL9	4	A	F	64	BAL	12	7	2.33333	0.169293	0.159106
CHA13	5	A	F	44	CHA	13	50	16.8333	0.276291	0.169131
CHA16	6	A	F	51	CHA	12	0	0	0.155503	0.086745
CHA26	7	A	F	75	CHA	7.5	0	0	0.123166	0.05754
CHA26	8	A	M	83	CHA	30	22	10.25	0.142188	0.068873
CHA29	9	A	F	45	CHA	5	115	42.6667	0.178329	0.082822
CHA29	10	C	M	7	CHA	0	20	6	0.232541	0.136874
CHA3	11	A	F	32	CHA	0	0	0	0.116033	0.07236
CHA7	12	A	F	56	CHA	12	0	0	0.099389	0.068001
IHE20	13	A	F	36	IHE	12	6	2	0.17072	0.1129
IHE20	14	C	F	13	IHE	3	20	7.4	0.236345	0.11813
IHE20	15	C	F	16	IHE	3	20	7.4	0.18356	0.138618
IHE20	16	C	F	9	IHE	3	20	7.4	0.105571	0.098515
IHE20	17	C	F	9	IHE	3	20	7.4	0.18784	0.15649
IHE20	18	C	M	17	IHE	3	20	7.4	0.133628	0.094592
IHE20	19	C	M	7	IHE	3	20	7.4	0.17928	0.114643
IHE32	20	A	F	27	IHE	3	1	0.333333	0.208764	0.105925
IHE40	21	A	F	34	IHE	12.5	6	2	0.200679	0.157798
IHE40	22	C	F	14	IHE	3	7	2.33333	0.274864	0.190491
IHE48	23	A	F	36	IHE	5	0.5	0.333333	0.173098	0.094156
IHE20	24	A	F	32	IHE	12	0	0	0.170245	0.081078
IHE20	25	A	M	54	IHE	8	10	5	0.142663	0.080207
IHE20	26	A	M	25	IHE	30	10	10	0.146467	0.078027
IHE56	27	A	F	22	IHE	0	10	10	0.182133	0.118566
IHE56	28	A	F	48	IHE	34	5	1.66667	0.141236	0.102438
IHE59	29	A	F	43	IHE	3	0.5	0.25	0.260122	0.150387
IHE59	30	C	F	14	IHE	3	7	2.33333	0.140285	0.081078
IHE59	31	A	M	22	IHE	12	0	0	0.103668	0.068437
IHE6	32	A	M	51	IHE	12	0	0	0.131726	0.089361
IHE63	33	A	F	43	IHE	12	0	0	0.154552	0.104181
IHE69	34	A	M	66	IHE	12	0	0	0.132201	0.082386
IHE6	35	A	F	30	IHE	12	0	0	0.149321	0.088053
IHE85	36	A	F	44	IHE	12	10	5	0.125068	0.10331
IHE85	37	A	M	18	IHE	30	0.5	0.25	0.102717	0.069309
IHE85	38	A	M	21	IHE	12	10	6.66667	0.116508	0.079335
IHE85	39	C	F	13	IHE	3	7	3.5	0.112228	0.078027
IHW1	40	A	M	20	IHW	10	6.5	3.83333	0.178884	0.129286
IHW20	41	A	F	27	IHW	12	33	21.6667	0.315859	0.251792
IHW20	42	A	F	56	IHW	12	11	5.5	0.145663	0.101711
IHW20	43	A	M	28	IHW	3	0	0	0.179907	0.4299
IHW20	44	A	M	64	IHW	30	0	0	0.165596	0.103972
IHW43	45	A	F	27	IHW	20	10	5	0.256571	0.221053
IHW43	46	A	M	58	IHW	30	1200	600	0.140552	0.076849
IHW59	47	A	F	20	IHW	2	0	0	0.220177	0.10113
IHW78	48	A	M	65	IHW	12	22	11	0.12113	0.268518
IHW83	49	A	M	75	IHW	30	0.5	0.333333	0.185529	0.105328
IHW90	50	A	F	55	IHW	12	0	0	0.191662	0.078657
MES11	51	A	F	44	MES	3.5	0.5	0.25	0.140041	0.111204
MES18	52	A	F	62	MES	3	0	0
MES18	53	A	M	64	MES	0	24	24	0.165085	0.08815
MES22	54	A	F	58	MES	12	0	0	0.1872	0.127555
MES22	55	A	F	35	MES	12	0	0	0.219802	0.105293
MES22	56	C	F	10	MES	12	10	3.33333	0.242939	0.167867
MES22	57	C	F	12	MES	0	10	3.33333	0.191406	0.078819
MES22	58	C	F	9	MES	0	10	3.33333	0.264498	0.240669
MES22	59	C	M	13	MES	0	10	3.33333	0.224534	0.123945
MES22	60	C	M	15	MES	0	10	3.33333	0.224534	0.108903
MES22	61	C	M	16	MES	0	10	3.33333	0.158278	0.078217
MES28	62	A	F	20	MES	12	28	14.625	0.122152	0.107136
MES28	63	A	F	62	MES	19	8.5	2.83333
MES28	64	A	M	26	MES	12	10	5	0.149752	0.210203
MES28	65	A	M	39	MES	0	9	4.5
MES28	66	A	M	53	MES	12	27	13.5	0.122152	0.053794
MES28	67	A	M	86	MES	3	27	13.5
MES33	68	A	F	45	MES	31	7.6	4.2	0.208017	0.1433
MES33	69	A	M	69	MES	30	370	126.167	0.14873	0.39916
MES28	70	A	F	58	MES	3	370	96.875	0.146174	0.079561
MES6	71	A	F	79	MES	0.75	0	0	0.209039	0.097191
MES6	72	A	M	77	MES	20	10	5	0.157929	0.074588
MES33	73	A	F	63	MES	12	370	126.167	0.208017	0.272134
PIN101	74	A	F	20	PIN	12	0	0	0.152046	0.119558
PIN107	75	A	F	64	PIN	8	37	22.5	0.179022	0.08844
PIN11	76	A	F	32	PIN	12	5	1.66667	0.173136	0.119558
PIN11	77	C	F	13	PIN	12	5	1.75	0.255045	0.137573
PIN11	78	C	F	16	PIN	12	5	1.75	0.211393	0.149584
PIN11	79	C	M	14	PIN	12	5	1.75	0.136351	0.087894
PIN11	80	C	M	5	PIN	12	5	1.75	0.162836	0.168691
PIN27	81	A	F	41	PIN	3	5	3	0.118694	0.077522
PIN27	82	A	F	64	PIN	3	0	0	0.125561	0.111369
PIN32	83	A	F	66	PIN	3	20	10	0.077004	0.051863
PIN36	84	A	F	21	PIN	3	5	1.66667	0.147141	0.072062
PIN50	85	A	F	21	PIN	12	0	0	0.200603	0.128839
PIN50	86	A	F	40	PIN	12	0	0	0.160384	0.088986
PIN58	87	A	F	46	PIN	5	0.5	0.166667	0.174608	0.175788
PIN61	88	A	F	35	PIN	21	0.5	0.166667	0.279078	0.134844
PIN61	89	A	M	39	PIN	30	4	2	0.141256	0.073154
PIN61	90	C	F	8	PIN	30	5	1.75	0.126051	0.07643
PIN61	91	C	M	11	PIN	0	5	1.75	0.124089	0.081889
PIN61	92	C	M	13	PIN	0	5	1.75	0.13537	0.063327
PIN72	93	A	F	18	PIN	30	7	4.25	0.212864	0.129385
PIN72	94	C	F	15	PIN	0	0	0	0.216298	0.185069
PIN72	95	C	M	13	PIN	0	0	0	0.154008	0.102634
PIN80	96	A	F	43	PIN	33	6	3	0.133899	0.116282
PIN80	97	A	M	69	PIN	0	0.5	0.333333	0.17706	0.089532
PIN86	98	A	F	42	PIN	12	5	1.66667	0.156951	0.107002
PIN86	99	C	F	14	PIN	12	5	1.75	0.096132	0.226014
PIN86	100	C	M	11	PIN	12	5	1.75	0.146651	0.11519
PIN86	101	C	M	17	PIN	12	5	1.75	0.148122	0.127747
PIN86	102	C	M	7	PIN	12	5	1.75	0.17706	0.127747
PIN92	103	A	F	29	PIN	12	22	6	0.194226	0.127201
PIN92	104	A	F	58	PIN	12	22	6	0.165779	0.111915
PRO14	105	A	M	23	PRO	0.75	30	12.3333	0.258105	0.141944
PRO14	106	A	M	58	PRO	8	2	1	0.258105	0.141944
PRO2	107	A	F	56	PRO	5	0	0	0.268327	0.136971
PRO2	108	A	F	37	PRO	12	0	0	0.245327	0.189861
PRO24	109	A	F	48	PRO	30	7	2.33333	0.319947	0.136519
PRO24	110	A	M	47	PRO	12	14	7	0.211595	0.103067
PRO24	111	C	F	9	PRO	0	3	1.125	0.161507	0.085438
PRO24	112	C	M	12	PRO	0	2	0.875	0.206484	0.119793
PRO24	113	C	M	16	PRO	12	1.5	0.5	0.261682	0.180368
PRO33	114	A	F	42	PRO	3	12	6	0.155479	0.109731
PRO40	115	A	F	22	PRO	4	0.5	0.25	0.345502	0.230998
PRO40	116	A	F	68	PRO	30	0	0	0.241238	0.132451
PRO57	117	A	F	39	PRO	14	30	8.6	0.184506	0.131999
PRO57	118	A	F	57	PRO	3			0.283148	0.227833
PRO57	119	A	M	39	PRO	30	0.5	0.25	0.402234	0.343106
PRO6	120	A	M	21	PRO	30	1000	335.333	0.099566	0.090078
PRO6	121	C	M	13	PRO	30	21	6.5	0.237388	0.219462
PRO72	122	A	F	31	PRO	12	1	1	0.126541	0.116828
PRO72	123	A	F	43	PRO	12	0	0	0.133899	0.113007
PRO72	124	A	F	75	PRO	12	0	0	0.184908	0.116282
PRO72	125	A	M	72	PRO	12	0	0	0.144641	0.09041
PRO72	126	C	M	11	PRO	12	1.5	0.5	0.12507	0.093353
PRO76	127	A	M	52	PRO	30	12	3.5	0.222328	0.144656
PRO76	128	C	M	15	PRO	0	0	0	0.141063	0.103972
PRO83	129	A	F	52	PRO	12	0.5	0.25	0.239194	0.119341
PRO83	130	A	M	21	PRO	3	200	68.3333	0.157929	0.084533
SDO16	131	A	M	81	SDO	12	12	4	0.194717	0.137573
SDO22	132	A	F	25	SDO	3	2	1	0.12697	0.075848
SDO28	133	A	F	53	SDO	14	0.5	0.25	0.165779	0.120104
SDO34	134	A	F	55	SDO	3	30	12.3333	0.160734	0.097643
SDO36	135	A	F	42	SDO	30	7	2.33333	0.151065	0.13266
SDO36	136	A	M	18	SDO	34	5	3.66667	0.258969	0.219462
SDO36	137	C	F	11	SDO	30	2	0.625	0.265835	0.141941
SDO36	138	C	F	5	SDO	30	2	0.666667	0.163817	0.099359
SDO36	139	C	M	14	SDO	30	2	0.666667	0.217769	0.199809
SDO52	140	A	M	63	SDO	12	0.5	0.25	0.22731	0.108976
SDO56	141	A	M	76	SDO	30	5	2.5	0.185462	0.096335
SDO83	142	A	M	75	SDO	30	0	0	0.150747	0.085873

## Sheet: Table E 
BG_ID	KAPS_ID	AeaeFemale40	AeaeFemale41	AeaeFemale42	AeaeFemale43	AeaeFemale44	AeaeFemale45	AeaeFemaleTotal	WeeksIn	week2Avg	week3Avg	week4Avg	week5Avg	week6Avg
BAL13	BAL12	1	3	2	2	0	0	8	6	0	0.666667	1	1.4	1.33333
BAL17	BAL17	0	0	4	0	0	1	5	6	0.5	0.333333	1.25	1	0.833333
BAL23		0	1	1	2	0	0	4	6	0	0.666667	0.75	0.8	0.666667
BAL27		2	1	0	3	0	0	6	6	0	1	0.75	0.8	1
BAL34	BAL34	0	2	0	0	0	0	2	6	0	0	0	0.4	0.333333
BAL38		0	2	0	5	0	0	7	6	0	1.66667	1.25	1.4	1.16667
BAL9	BAL9	0	2	0	0	0	0	2	6	0	0	0	0.4	0.333333
CHA13	CHA13	4	1	0	0	0	1	6	6	0.5	0.333333	0.25	0.4	1
CHA16	CHA16	1	0	0	1	0	0	2	6	0	0.333333	0.25	0.2	0.333333
CHA18		0	0	1	1	2	0	4	6	1	1	1	0.8	0.666667
CHA26	CHA26	5	5	2	8	0		20	5	0	4	3.33333	3.75	4
CHA29	CHA29	2	1	4	2	0	0	9	6	0	0.666667	1.5	1.4	1.5
CHA3	CHA3	1	6	2	0	0	2	11	6	1	0.666667	1	2	1.83333
CHA5	CHA7	3	1	2	0	0	0	6	6	0	0	0.5	0.6	1
IHE32	IHE32		7	0	1	2	7	17	5	4.5	3.33333	2.5	3.4	3.4
IHE1		4	3	0	0	0		7	5	0	0	0	0.75	1.4
IHE102		3		4	6	3		16	4	3	4.5	4.33333	4.33333	4
IHE107	IHE6	0		1	2	3	0	6	5	1.5	1.66667	1.5	1.5	1.2
IHE21	IHE20			5	2	2		9	3	2	2	3	3	3
IHE48	IHE48	0	5	1	0	0		6	5	0	0	0.333333	1.5	1.2
IHE51	IHE51	1	0	1	0	1	0	3	6	0.5	0.333333	0.5	0.4	0.5
IHE57	IHE56	1	6	1	2	0	2	12	6	1	1.33333	1.25	2.2	2
IHE64		8	0	3	3	2		16	5	2	2.5	2.66667	2	3.2
IHE68	IHE40	2	3	6	2		2	15	5	2	2	3.33333	3.25	3
IHE75	IHE63	4	7	3				14	3			3	5	4.66667
IHE85	IHE85	2	3	1	1	1	2	10	6	1.5	1.33333	1.25	1.6	1.66667
IHE87	IHE59	1	2	2	3	0	1	9	6	0.5	1.33333	1.5	1.6	1.5
IHE91		1	1	1	4	2	0	9	6	1	2	1.75	1.6	1.5
IHW1	IHW1	5	0	9	23	11	18	66	6	14.5	17.3333	15.25	12.2	11
IHW18		5	0	6	5	1	7	24	6	4	4.33333	4.75	3.8	4
IHW20	IHW20	12	12		20	14	11	69	5	12.5	15	15	14.25	13.8
IHW25		1	12		1	0	0	14	5	0	0.333333	0.333333	3.25	2.8
IHW28		1	16	4	0	0	6	27	6	3	2	2.5	5.2	4.5
IHW36		1		0	0			1	3		0	0	0	0.333333
IHW43	IHW43	8	23	22	7	12	7	79	6	9.5	8.66667	12	14.2	13.1667
IHW56		2	4	2	1	0	0	9	6	0	0.333333	0.75	1.4	1.5
IHW62		1	1	3	0	1	0	6	6	0.5	0.333333	1	1	1
IHW63		0	4	5	2	1	1	13	6	1	1.33333	2.25	2.6	2.16667
IHW72		2	8	3	0	3	3	19	6	3	2	2.25	3.4	3.16667
IHW78	IHW78	5	14	7	4	1	1	32	6	1	2	3.25	5.4	5.33333
IHW83	IHW83	5	4	2	5	3		19	5	3	4	3.33333	3.5	3.8
IHW90	IHW90	2	29	3	4	5	4	47	6	4.5	4.33333	4	9	7.83333
MES11	MES11	0	11	3	0	0	0	14	6	0	0	0.75	2.8	2.33333
MES18	MES18		1		0	0	3	4	4	1.5	1	1	1	1
MES23	MES22	2	8	7	0	0	8	25	6	4	2.66667	3.75	4.6	4.16667
MES28	MES28		0	6	2	0	0	8	5	0	0.666667	2	1.6	1.6
MES33	MES33	1	0	2	1	0	0	4	6	0	0.333333	0.75	0.6	0.666667
MES37	MES38	0	8	2	1	0	0	11	6	0	0.333333	0.75	2.2	1.83333
MES6	MES6	1	8	2	3	0	0	14	6	0	1	1.25	2.6	2.33333
PIN39		2	7	1	13	4		27	5	4	8.5	6	6.25	5.4
PIN101	PIN101	3	17	9	1	13	10	53	6	11.5	8	8.25	10	8.83333
PIN11	PIN11	8	3	0	3	1		15	5	1	2	1.33333	1.75	3
PIN16	PIN36	6	4	1	3	2	0	16	6	1	1.66667	1.5	2	2.66667
PIN18			0	4	0	1	0	5	5	0.5	0.333333	1.25	1	1
PIN21	PIN107	0		5		1	0	6	4	0.5	0.5	2	2	1.5
PIN28	PIN27	4	9	1	4	3	0	21	6	1.5	2.33333	2	3.4	3.5
PIN32	PIN32	0	1	1		0	0	2	5	0	0	0.333333	0.5	0.4
PIN39					3		1	4	2	1	2	2	2	2
PIN50	PIN50	1	4	2	1	2	0	10	6	1	1	1.25	1.8	1.66667
PIN57	PIN58	5	8	10	5	4	1	33	6	2.5	3.33333	5	5.6	5.5
PIN62	PIN61	7	15	3	5	1	1	32	6	1	2.33333	2.5	5	5.33333
PIN68		8	4	6	10	5	1	34	6	3	5.33333	5.5	5.2	5.66667
PIN72	PIN72	11	6	0	1	2		20	5	2	1.5	1	2.25	4
PIN80	PIN80	7		6		1	1	15	4	1	1	2.66667	2.66667	3.75
PIN86	PIN86	2	7			0	1	10	5	0.5	0.5	0.5	2.66667	2.5
PIN92	PIN92	1		0				1	2			0	0	0.5
PRO14	PRO14	3		3	2	2	3	13	5	2.5	2.33333	2.5	2.5	2.6
PRO24	PRO24	2	13	0	3	0	2	20	6	1	1.66667	1.25	3.6	3.33333
PRO33	PRO33	1	9	2		3	2	17	5	2.5	2.5	2.33333	4	3.4
PRO40	PRO40	1	12	3		0	1	17	5	0.5	0.5	1.33333	4	3.4
PRO5	PRO5	1	2	2	6	2	2	15	6	2	3.33333	3	2.8	2.5
PRO53		1	5	3	5	0	1	15	6	0.5	2	2.25	2.8	2.5
PRO57	PRO57	1	5	2	3	0	0	11	6	0	1	1.25	2	1.83333
PRO71	PRO72	0	8	4	2	1	3	18	6	2	2	2.5	3.6	3
PRO76	PRO76	0	16	2	0	0	3	21	6	1.5	1	1.25	4.2	3.5
PRO80	PRO2	1	10	5	0	1	2	19	6	1.5	1	2	3.6	3.16667
PRO83	PRO83	0	3	9	2	1	2	17	6	1.5	1.66667	3.5	3.4	2.83333
SDO15	SDO16	4	3	9	0	1	1	18	6	1	0.666667	2.75	2.8	3
SDO23	SDO22	1	16	4	1	0	4	26	6	2	1.66667	2.25	5	4.33333
SDO28	SDO28	2	12		2	0	1	17	5	0.5	1	1	3.75	3.4
SDO3		1	2	2	2	0	0	7	6	0	0.666667	1	1.2	1.16667
SDO34	SDO34	4	6	4	0	0	0	14	6	0	0	1	2	2.33333
SDO36	SDO36	0	2	6	5	0	1	14	6	0.5	2	3	2.8	2.33333
SDO47		0	4	1	0	0	2	7	6	1	0.666667	0.75	1.4	1.16667
SDO48				1				1	1			1	1	1
SDO52	SDO52	2	0	3	0		0	5	5	0	0	1	0.75	1
SDO56	SDO56	1	9	1	0	3	1	15	6	2	1.33333	1.25	2.8	2.5
SDO61		2	3		0			5	3		0	0	1.5	1.66667
SDO83	SDO83	3	8	4	1	0	1	17	6	0.5	0.666667	1.5	2.8	2.83333

## Sheet: Table F
KAPS_ID	BG_ID
BAL12	BAL13
BAL17	BAL17
BAL34	BAL34
BAL9	BAL9
CHA13	CHA13
CHA16	CHA16
CHA26	CHA6
CHA29	CHA29
CHA3	CHA3
CHA7	CHA5
IHE20	IHE21
IHE32	IHE32
IHE40	IHE68
IHE48	IHE48
IHE51	IHE51
IHE56	IHE57
IHE59	IHE88
IHE63	IHE75
IHE6	IHE107
IHE85	IHE85
IHW1	IHW1
IHW20	IHW20
IHW43	IHW43
IHW78	IHW78
IHW83	IHW83
IHW90	IHW90
MES11	MES11
MES18	MES18
MES22	MES22
MES28	MES28
MES33	MES33
MES38	MES37
MES6	MES6
PIN101	PIN100
PIN107	PIN21
PIN11	PIN11
PIN27	PIN28
PIN32	PIN32
PIN36	PIN16
PIN50	PIN50
PIN58	PIN57
PIN61	PIN61
PIN72	PIN72
PIN80	PIN80
PIN86	PIN86
PIN92	PIN92
PRO14	PRO14
PRO2	PRO80
PRO24	PRO24
PRO33	PRO33
PRO40	PRO40
PRO57	PRO57
PRO5	PRO5
PRO72	PRO71
PRO76	PRO76
PRO83	PRO83
SDO16	SDO15
SDO22	SDO23
SDO28	SDO28
SDO34	SDO34
SDO36	SDO36
SDO52	SDO52
SDO56	SDO56
SDO83	SDO83
